# Supplementary material for: Comparative effectiveness of traditional Chinese medicine injections combined with ACEI/ARB for diabetic nephropathy: A systematic review and network meta-analysis
Source: Front Pharmacol. 2025 Jul 18;16:1543275. doi: 10.3389/fphar.2025.1543275 (PMC12313559; doi:10.3389/fphar.2025.1543275)
Supplement: Supplementary file 2 [file Supplementaryfile2.xls]

## Sheet:  Original studies
Huangqi injection
	Study	Title
1	Zhang YX 2021	Analysis of the effect of Astragalus injection treatment on serum TGF-β1 and VEGF levels in patients with diabetic nephropathy
2	Zhang SB 2020	Effects of Astragalus Injection on Antioxidant Capacity,Insulin Resistance and Renal Function in Patients with DKD( CKD3)
3	Qiao MF 2018	Clinical Study of Astragalus Injection in Treatment of Diabetic Nephropathy
4	Zhang X 2017	Observation on the effect of astragalus injection and valsartan in the treatment of diabetic nephropathy
5	Li H 2017	Effect of Huangqi injection in combined with irbesartan on the vascular endothelial function and CGRP in patients with early DN
6	Tang H 2016	Observation on the effect of valsartan combined with astragalus injection in the treatment of early diabetic nephropathy
7	Ren YJ 2016	Effect of Huangqi injection in combined with irbesartan on the microcirculation and CTGF in patients with early DN
8	Liu SY 2016	Effect of Astragalus injection combined with Valsartan on urine LAP and PCX in treating diabetic nephropathy
9	Cai R 2016	Effect of astragalus injection on urinary albumin and cytokines in patients with early diabetic nephropathy
10	Wang XH 2015	Effects of Irbesartan combined with astragalus injection treatment on microcirculation dys-function and oxidative stress index in elderly patients with diabetic nephropathy patients
11	Liu XX 2015	Effect of Astragalus on endothelin and calcitonin gene-related peptide in patients with early diabetic nephropathy
12	Liu S 2015	Effect of Irbesartan combined with Astragalus injection on connective tissue growth factors in elderly patients with diabetic nephropathy
13	Li SB 2015	Astragalus injection in the treatment of diabetic nephropathy 30 cases of efficacy observation
14	Zhang Q 2014	Therapeutic efficacy of chlorosartan combined with astragalus injection in the treatment of early diabetic nephropathy
15	Sun YH 2014	Clinical observation on the treatment of early diabetic nephropathy with telmisartan combined with astragalus injection
16	Liu XX 2013	Effect of Astragalus Injection on Urinary Albumin and Cytokines in Patients with Early Diabetic Nephropathy
17	Huang SL 2013	Clinical observation on the treatment of diabetic nephropathy with chlorosartan combined with astragalus
18	Zhang Y 2012	Effect of Astragalus Injection Combined with Valsartan in Treating Diabetic Nephropathy
19	Chen XX 2012	Clinical efficacy of Astragalus injection combined with Benadryl in the treatment of early diabetic nephropathy
20	Zhu LY 2011	Observation on the efficacy of combined Chinese and Western medicine in the treatment of early diabetic nephropathy
21	Zeng J 2010	Effect of Combining Huangqi Injection with Enalapril in Early DN for Treatment of Early Diabetic Nephropathy
22	Li ZQ 2010	Astragalus injection combined with telmisartan in the treatment of early stage of diabetic nephropathy
23	Huan HM 2010	Therapeutic efficacy of combined treatment of early diabetic nephropathy with chlorosartan potassium and astragalus injection
24	Geng F 2010	Clinical Observation on 30 Cases of Early Diabetic Nephropathy Treated with Combination of Chinese and Western Medicine
25	Xu ZX 2009	Clinical observation on 28 cases of early diabetic nephropathy treated with valsartan combined with astragalus injection
26	Tian PW 2009	Astragalus combined with enalapril in the treatment of early diabetic nephropathy 40 cases of efficacy observation
27	Cui BS 2009	Clinical observation of Astragalus injection combined with captopril in the treatment of early diabetic nephropathy
28	Xu XL 2008	Clinical observation on effect of losartan associated with astragalus injection on early diabetic nephropathy
29	Chen JN 2010	The efficacy of Irbesartan combined with Astragalus injection on 58 cases of early diabetic nephropathy
30	Jiang L 2005	Therapeutic efficacy of Astragalus injection and benazepril combination in the treatment of diabetic nephropathy
31	Li HJ 2007	Clinical observation on the combination of Astragalus injection and captopril in the treatment of early diabetic nephropathy
32	Huang W 2004	Clinical observation on the combined treatment of diabetic nephropathy with Astragalus injection and Lotensin
33	Ma CH 2006	Clinical observation on the combined treatment of diabetic nephropathy with astragalus injection and enalapril
Yinxingdamo injection
	Study	Title
1	Shi XH 2010	Clinical observation on 31 cases of diabetic nephropathy treated with Benazepril combined with Ginkgoloderma Injection
2	Zhang CJ 2013	Analysis of the Efficacy of Irbesartan Combined with Ginkgo Dipyridamolum Injection for the Treatment of 48 Patients with Early Diabetic Nephropathy
3	Wang GC 2012	Exploring the efficacy of valsartan combined with ginkgo dipyridamolum injection in patients with early diabetic nephropathy
4	Chen JS 2015	Observe the Curative effect of Early diabetic Nephropathy Patients Yinxing Damo Zhusheye Treatment Joint Jie Chastain
5	Wang QZ 2011	Effects of Ginkgo Biloba Extract and Dipyridamole Injection and Irbesartan on Urine Protein in Diabetic Nephropathy
6	Xing LY 2022	Analysis of clinical effect of ginkgo leaf extract and dipyridamole injection+candesartan cilexetil in the treatment of early diabetic nephropathy
7	Shen SL 2017	Effect of ginkgolides injection combined with benazepril on serum Cys-C and β2-MG levels in patients with early diabetic nephropathy
8	Zhang YM 2015	Clinical study of ginkgundamo injection combined with irbesartan tablets in the treatment of diabetic nephropathy
9	Li H 2014	Analysis of the efficacy of ginkgolides injection combined with irbesartan in the treatment of early diabetic nephropathy
10	Liu YX 2019	Analysis of the efficacy of ginkgolides injection combined with irbesartan in the treatment of early diabetic nephropathy
11	Huang JY 2017	Clinical observation on Ginkgo Leaf Extract and Dipyridamole Injection combined with candesartan cilexetil in treatment of early diabetic nephropathy
12	Cheng H 2018	Efficacy of Ginkgo Leaf Extract and Dipyridamole Injection combined with telmisartan for early diabetic nephropathy
13	Zhu J 2020	Observation of Curative Effect of Ginkgo Biloba Injection Combined with Valsartan Capsule on Diabetic Nephropathy
14	You W 2014	Analysis of the application value of ginkgundamo injection combined with valsartan in the treatment of early diabetic nephropathy
15	Li L 2012	Effects of Ginkgo Biloba extract and dipyridamole injection combined with valsartan in the treatment of early diabetic nephropathy
16	Li SH 2009	Combination of ginkgolides injection and fosinopril for the treatment of diabetic nephropathy
17	Li ZY 2013	Clinical Observation of Therapy of Integrated Traditional Chinese and Western Medicine on Early Diabetic Nephropathy
Shuxuening injection
	Study	Title
1	Wu GY 2017	The clinical efficacy of treatment of diabetic nephropathy with Shuxuening injection combined with benazepril
2	Yang QH 2007	Efficacy observation on 35 cases of early diabetic nephropathy treated with Shu Xuening injection combined with Benadryl
3	Xu YY 2020	Application Effect of Shuxuening Injection Combined with Losartan in Treatment of Diabetic Nephropathy
4	Zhen D 2012	Clinical observation on the treatment of early diabetic nephropathy with Shu Xuening injection combined with telmisartan
Danshen-chuanxiongqin injection
	Study	Title
1	Geng GM 2013	Cost-effectiveness Analysis of Salviae Miltiorrhizae and Ligustrazine Hydrochloride Injection Combined with Irbesartan in the Treatment of Diabetic Nephropathy
2	Tang N 2019	Clinical efficacy of danshen chuanxiongqin injection combined with fosinopril in patients with proteinuria in diabetic nephropathy
3	Gong J 2022	Clinical Efficacy of Danshen Chuanxiongqin Injection Combined with Western Medicine in the Treatment of Diabetic Nephropathy and Its Influence on Renal Function,Blood Glucose and Blood Lipid
4	Xian LH 2015	Danshen-chuanxiongqin injection combined with valsartan in the treatment of early diabetic nephropathy in 38 cases
5	Zhang Y 2014	Clinical observation on the combination of Danshen Chuanxiongqin injection and chlorsartan in the treatment of early diabetic nephropathy
6	Tao L 2015	Clinical observation on 33 cases of early diabetic nephropathy treated with Danshen Chuanxiongqin injection
7	Tao Y 2016	Clinical efficacy of danshen chuanxiongqin injection in the treatment of early diabetic nephropathy
8	Zhao ZM 2014	Clinical analysis of Irbesartan combined with Danshen Chuanxiongqin in the treatment of diabetic nephropathy
9	Fan WK 2017	Observation on the effect of valsartan combined with danshen chuanxiongqin injection in the treatment of type 2 diabetes mellitus with microproteinuria
Danshen injection
	Study	Title
1	Zhou AJ 2009	Effects of salvia injection and irbesartan on urine protein in patients with diabetic nephropathy
2	Wei HB 2016	Effect of danshen injection on inflammatory indices and blood rheology in early diabetic nephropathy
3	Hu B 2016	Clinical observation combination of Benazepril and Danshen injection in the treatment of stage Ⅳ diabetic nephropathy
4	Xian XW 2014	Clinical observation on the treatment of diabetic nephropathy with danshen injection combined with erapril
5	Tian YH 2015	Clinical treatment experience for diabetic nephropathy proteinuria patients
Danhong injection
	Study	Title
1	Li QY 2011	Clinical observation on 40 cases of diabetic nephropathy treated with Danhong injection combined with Irbesartan
2	Wang CQ 2012	Clinical efficacy observation of Danhong injection combined with Benadryl tablets in the treatment of early diabetic nephropathy
3	Huang YJ 2016	Efficacy of Danhong Injection Combined with Valsartan on Serum Cystatin C and β2-Microglobulin in Patients with Early Stage Diabetic Nephropathy
4	Ye XA 2016	Analysis of the effect of Danhong injection combined with valsartan in the treatment of early diabetic nephropathy
5	Li JJ 2009	Clinical observation of Danhong injection combined with valsartan in the treatment of early DN
6	Liu W 2009	Clinical observation on Danhong injection combined with enalapril in the treatment of type 2 diabetic nephropathy
7	Jing XN 2014	Clinical study of fosinopril combined with danhong injection in the treatment of early diabetic nephropathy
Shenkang injection
	Study	Title
1	Tao GL 2019	Effect of candesartan cilexetil tablets and Shenkang injection in the treatment of early diabetic nephropathy
2	He LF 2020	Effect of Shenkang injection on renal function and serum TNF-α,MCP-1,IL-6 in patients with diabetic nephropathy
3	Hao JL 2022	Effect of Shenkang Injection on Serum TGF-β1 and sICAM-1 Levels in Diabetic Nephropathy Patients
4	Wang AY 2013	Effect of Shenkang Injection as an Adjunctive Treatment on Early Diabetic Nephropathy and on Patient's Oxidative Stress
5	Ren LL 2018	Efficacy and nursing analysis of Shenkang injection combined with Irbesartan in the treatment of 100 cases of diabetic nephropathy
6	Li HF 2022	Observation on the Efficacy of Shenkang Injection Combined with Irbesartan in the Treatment of Early Diabetic Nephropathy
7	Xiao L 2013	Clinical observation on the treatment of diabetic nephropathy with Shenkang injection combined with cloxartan
8	Deng ZH 2021	Effect of Shenkang Injection combined with Valsartan on Diabetic Nephropathy in 24 h Urinary Protein Excretion
9	Hu YL 2015	Clinical observation on 36 cases of early diabetic nephropathy treated with the combination of Shenkang injection and timosartan
10	Ma YQ 2019	Study on Efficacy of Shenkang Injection in the Treatment of Diabetic Nephropathy and Its Effect on Serum MCP-1 and ICAM-1
11	Chen P 2021	Evaluation of the efficacy of Shenkang injection in the treatment of diabetic nephropathy and the effects of blood creatinine and blood urea nitrogen levels
12	Song LH 2012	Analysis of the efficacy of Shenkang Injection in the treatment of 43 cases of stage IV diabetic nephropathy
Kudiezi injection injection
	Study	Title
1	Rao GF 2013	Clinical observation of irbesartan combined with Kudiezi injection for early diabetic nephropathy
2	Jin QJ 2016	Clinical efficacy and safety of Kudiezi combined with candesartan in the treatment of type 2 diabetic nephropathy
3	Zheng JJ 2013	Effects of Kudiezi Injection Combined with Benazepril on Urine Protein and Blood Rheology in Patients with Type 2 Diabetic Nephropathy: A Prospective Clinical Study
4	Zhang SJ 2023	Clinical Efficacy of Kudiezi Injection Combined with ACEI/ARB in Treating Diabetic Nephropathy
Shuxuetong injection
	Study	Title
1	Li HF 2010	Clinical efficacy of Shuxuetong injection combined with benazepril in the treatment of early diabetic nephropathy
2	Sun XP 2015	Effect of Shuxuetong injection combined with olmesartan on inflammatory factors in diabetic nephropathy
3	Li B 2013	Clinical Research of Shuxuetong Injection and Benazepril Treatment of Patients with Diabetic Nephropathy Ⅲ, Ⅳ Period
4	Qin WG 2010	Efficacy observation on 40 cases of early diabetic nephropathy treated with combination of Shuxuetong injection and Benadryl
Gegensu injection injection
	Study	Title
1	Zhu YX 2003	Clinical observation of Puerarin injection and Enalaprilat in treatment of diabetic nephropathy
2	Xu JQ 2011	Clinical observation on 40 cases of diabetic nephropathy treated with Puerarin injection combined with Lodinexin
3	Yuan DY 2009	The efficacy of Puerarin injection combined with Benadryl in early diabetic nephropathy
4	Jiao FZ 2011	The efficacy of captopril combined with Puerarin injection for early diabetic nephropathy

## Sheet: ①
①Total effective rate
Study	id	t	n	OR	Intervation
Zhang SB 2020	1	2	40	37	HQ+ACEI/ARB
	1	1	40	31	ACEI/ARB
Qiao MF 2018	2	2	40	38	HQ+ACEI
	2	1	40	30	ACEI
Zhang X 2017	3	2	89	78	HQ+ARB
	3	1	89	62	ARB
Liu SY 2016	4	2	37	32	HQ+ARB
	4	1	37	24	ARB
Cai R 2016	5	2	40	39	HQ+ACEI
	5	1	40	34	ACEI
Liu S 2015	6	2	28	26	HQ+ARB
	6	1	28	21	ARB
Zhang Y 2012	7	2	30	25	HQ+ARB
	7	1	30	18	ARB
Zhang CJ 2013	8	3	24	22	YX+ACEI/ARB
	8	1	24	20	ARB
Wang GC 2012	9	3	89	82	YX+ARB
	9	1	89	72	ARB
Chen JS 2015	10	3	43	39	YX+ARB
	10	1	42	31	ARB
Xing LY 2022	11	3	98	94	YX+ARB
	11	1	98	86	ARB
Zhang YM 2015	12	3	68	62	YX+ARB
	12	1	68	51	ARB
Li Hong 2014	13	3	12	11	YX+ARB
	13	1	12	8	ARB
Huang JY 2017	14	3	118	108	YX+ARB
	14	1	118	98	ARB
Zhu J 2020	15	3	30	27	YX+ARB
	15	1	30	20	ARB
Wu GY 2017	16	4	30	27	SX+ACEI/ARB
	16	1	30	22	ACEI
Yang QH 2007	17	4	35	32	SX+ACEI
	17	1	25	16	ACEI
Tang N 2019	18	5	97	93	DC+ACEI/ARB
	18	1	83	70	ACEI
Tao Y 2016	19	5	80	75	DC+ARB
	19	1	80	65	ARB
Zhang ZM 2014	20	5	40	36	DC+ARB
	20	1	40	25	ARB
Fan WK 2017	21	5	75	67	DC+ARB
	21	1	75	50	ARB
Wei HB 2016	22	6	51	45	DS+ACEI/ARB
	22	1	51	32	ARB
Xian XW 2014	23	6	50	49	DS+ACEI
	23	1	50	41	ACEI
Tian YH 2015	24	6	39	37	DS+ARB
	24	1	38	31	ARB
Liu W 2009	25	7	66	43	DH+ACEI/ARB
	25	1	60	39	ACEI
Tao GL 2019	26	8	30	26	SK+ACEI/ARB
	26	1	30	20	ARB
Hao JL 2022	27	8	160	147	SK+ARB
	27	1	160	125	ARB
Ren LL 2018	28	8	50	43	SK+ARB
	28	1	50	33	ARB
Deng ZH 2021	29	8	91	87	SK+ARB
	29	1	91	79	ARB
Ma YQ 2019	30	8	45	41	SK+ARB
	30	1	45	35	ACEI
Rao GF 2013	31	9	90	83	KD+ACEI/ARB
	31	1	90	73	ARB
Jin QJ 2016	32	9	179	164	KD+ARB
	32	1	179	138	ARB
Zheng JJ 2013	33	9	96	83	KD+ACEI
	33	1	96	47	ACEI
Zhang SJ 2023	34	9	50	48	KD+ACEI/ARB
	34	1	50	41	ACEI/ARB
Li B 2013	35	10	69	66	ST+ACEI/ARB
	35	1	65	55	ACEI
total	35		4382

## Sheet: ②
②Urinary albumin excretion rate
Study	id	t	n	Mean	SMD	Intervation
Zhang YX 2021	1	2	50	78.3	7.9	2-HQ+ACEI/ARB
	1	1	50	105.7	11.4	1-ACEI/ARB
Zhang X 2017	2	2	89	0.56	0.36	HQ+ARB
	2	1	89	0.86	0.6	ARB
Ren YJ 2016	3	2	45	65.87	15.46	HQ+ARB
	3	1	45	94.78	19.65	ARB
Cai R 2016	4	2	40	78.43	15.41	HQ+ACEI
	4	1	40	115.32	16.2	ACEI
Liu XX 2015	5	2	36	83.55	33.27	HQ+ACEI
	5	1	36	113.51	29.46	ACEI
Liu S 2015	6	2	28	76	20	HQ+ARB
	6	1	28	93	33	ARB
Li SB 2015	7	2	30	69.9	16.1	HQ+ACEI
	7	1	30	147.9	36.7	ACEI
Zhang Q 2014	8	2	28	152.35	21.26	HQ+ARB
	8	1	28	315.48	28.37	ARB
Sun YH 2014	9	2	38	78	32	HQ+ARB
	9	1	38	132	29	ARB
Liu XX 2013	10	2	39	79.55	19.47	HQ+ACEI
	10	1	38	104.61	18.35	ACEI
Chen XX 2012	11	2	40	44.5	31.2	HQ+ACEI
	11	1	38	67.6	41.9	ACEI
Zhu LY 2011	12	2	28	53	7.3	HQ+ARB
	12	1	28	81	7.6	ARB
Zeng J 2010	13	2	26	86.16	21.3	HQ+ACEI
	13	1	26	90.67	24.3	ACEI
Li ZQ 2010	14	2	42	70.3	14.5	HQ+ARB
	14	1	28	102.5	16.2	ARB
Xu ZX 2009	15	2	28	56.3	26.3	HQ+AEB
	15	1	28	73.6	25.3	ARB
Tian PW 2009	16	2	40	36.4	12.3	HQ+ACEI
	16	1	40	54.6	14.2	ACEI
Cui BS 2009	17	2	36	41.6	26.1	HQ+ACEI
	17	1	36	81.3	10.3	ACEI
Xu XL 2008	18	2	38	51.45	12.98	HQ+ARB
	18	1	42	80.64	13.01	ARB
Jiang Lan 2005	19	2	32	162	20.33	HQ+ACEI
	19	1	30	174	22.64	ACEI
Li HJ 2007	20	2	42	80.62	19.91	HQ+ACEI
	20	1	34	92.7	20.53	ACEI
Ma CH 2006	21	2	84	40.32	14.2	HQ+ACEI
	21	1	84	89.8	16.3	ACEI
Shi XH 2010	22	3	31	76	29	YX+ACEI
	22	1	31	130	38	ACEI
Zhang CJ 2013	23	3	24	61.58	3.1	3-YX+ACEI/ARB
	23	1	24	75.43	2.97	ARB
Chen JS 2015	24	3	43	60	10	YX+ARB
	24	1	42	33	8	ARB
Wang Qz 2011	25	3	34	82.1	27.9	YX+ARB
	25	1	34	126.1	29.4	ARB
Xing LY 2022	26	3	98	66.62	6.55	YX+ARB
	26	1	98	94.37	9.32	ARB
Shen SL 2017	27	3	30	110.59	27.62	YX+ACEI
	27	1	30	151.39	30.18	ACEI
Zhang YM 2015	28	3	68	66.58	16.35	YX+ARB
	28	1	68	96.37	18.42	ARB
Liu YX 2019	29	3	31	51.6	7.6	YX+ARB
	29	1	31	82.6	7.4	ARB
Cheng H 2018	30	3	68	98.6	10.1	YX+ARB
	30	1	57	125.6	10.4	ARB
Li L 2012	31	3	29	50.31	19.62	YX+ARB
	31	1	31	78.35	20.41	ARB
Li SH 2009	32	3	80	23.61	18.66	YX+ACEI
	32	1	80	38.63	21.68	ACEI
Zhen D 2012	33	4	36	41.25	31.18	4-SX+ACEI/ARB
	33	1	36	54.55	36.53	ARB
Xian LH 2015	34	5	38	69.02	32.3	5-DC+ACEI/ARB
	34	1	38	86.96	36.05	ARB
Tao L 2015	35	5	33	89	15	DC+ACEI
	35	1	33	102	15	ACEI
Zhou AJ 2009	36	6	30	41.15	11.42	6-DS+ACEI/ARB
	36	1	30	79.6	12.93	ARB
Wang CQ 2012	37	7	30	90	16	7-DH+ACEI/ARB
	37	1	30	101	13	ACEI
Ye XA 2016	38	7	51	48.2	9.5	DH+ARB
	38	1	51	74.1	10.3	ARB
Li JJ 2009	39	7	42	72.88	12.24	DH+ARB
	39	1	40	99.18	30.01	ARB
Li HF 2022	40	8	44	142.6	16.3	8-SK+ACEI/ARB
	40	1	44	166.4	18.2	ARB
Hu YL 2015	41	8	36	97	32	SK+ARB
	41	1	36	156	50	ARB
Rao GF 2013	42	9	90	55.3	20.09	9-KD+ACEI/ARB
	42	1	90	81.12	20.15	ARB
Zhang SJ 2023	43	9	50	35.62	9.42	KD+ACEI/ARB
	43	1	50	56.47	10.67	ACEI/ARB
Li HF 2010	44	10	30	108.1	8.87	10-ST+ACEI/ARB
	44	1	30	209.18	10.43	ACEI
Sun XP 2015	45	10	35	87.71	20.27	ST+ARB
	45	1	35	121.4	21.01	ARB
Qin WG 2010	46	10	40	60.84	13.73	ST+ACEI
	46	1	40	68.73	15.8	ACEI
Zhu YX 2003	47	11	30	335.46	326.04	11-GG+ACEI/ARB
	47	1	30	521.32	488.38	ACEI
Xu JQ 2011	48	11	22	32.4	10.9	GG+ACEI
	48	1	18	71.9	9.8	ACEI
Jiao FZ 2011	49	11	54	83.64	44.26	GG+ACEI
	49	1	42	96.21	44.91	ACEI
total	49		4121

## Sheet: ③
③Blood Urea Nitrogen
Study	id	t	n	Mean	MD	Intervation
Zhang SB 2020	1	2	40	4.41	0.88	HQ+ACEI/ARB
	1	1	40	6.68	0.55	ACEI/ARB
Qiao MF 2018	2	2	40	24.07	6.15	HQ+ACEI
	2	1	40	27.15	5.64	ACEI
Zhang X 2017	3	2	89	7.07	1.12	HQ+ARB
	3	1	89	9.41	1.26	ARB
Li H 2017	4	2	55	7.98	4.16	HQ+ARB
	4	1	55	11.16	2.47	ARB
Tang H 2016	5	2	72	5.68	0.38	HQ+ARB
	5	1	72	6.26	1.1	ARB
Wang XH 2015	6	2	54	8.8	3	HQ+ARB
	6	1	54	11.05	2.95	ARB
Zhang Q 2014	7	2	28	5.02	0.61	HQ+ARB
	7	1	28	5.95	0.81	ARB
Sun YH 2014	8	2	38	4.3	1.6	HQ+ARB
	8	1	38	4.6	1.4	ARB
Huang SL 2013	9	2	50	10.7	1.9	HQ+ARB
	9	1	50	11.6	2.2	ARB
Chen XX 2012	10	2	40	6.89	1.42	HQ+ACEI
	10	1	38	6.14	1.36	ACEI
Zhu LY 2011	11	2	28	5.8	1.6	HQ+ARB
	11	1	28	5.9	1.1	ARB
Zeng J 2010	12	2	26	4.61	1.91	HQ+ACEI
	12	1	26	4.69	1.85	ACEI
Huan HM 2010	13	2	20	6.4	1.8	HQ+ARB
	13	1	20	6.5	1.6	ARB
Geng F 2010	14	2	30	15.67	9.89	HQ+ACEI
	14	1	30	18.89	10.7	ACEI
Xu ZX 2009	15	2	28	9.74	1.48	HQ+AEB
	15	1	28	9.52	1.31	ARB
Cui BS 2009	16	2	36	6.2	0.4	HQ+ACEI
	16	1	36	6.6	0.9	ACEI
Xu XL 2008	17	2	38	5.01	1.12	HQ+ARB
	17	1	42	5.11	1.11	ARB
Chen JN 2010	18	2	58	7.89	4.71	HQ+ARB
	18	1	54	9.77	4.63	ARB
Jiang Lan 2005	19	2	32	6.21	2.3	HQ+ACEI
	19	1	30	6.82	1.74	ACEI
Li HJ 2007	20	2	42	4.67	1.49	HQ+ACEI
	20	1	34	4.88	1.72	ACEI
Huang W 2004	21	2	30	6.17	1.41	HQ+ACEI
	21	1	28	7.15	1.79	ACEI
Ma CH 2006	22	2	84	5.28	1.57	HQ+ACEI
	22	1	84	9.04	1.35	ACEI
Shi XH 2010	23	3	31	6.4	1.6	YX+ACEI/ARB
	23	1	31	6.6	1.7	ACEI
Zhang CJ 2013	24	3	24	5.52	2.07	YX+ARB
	24	1	24	6.08	1.59	ARB
Chen JS 2015	25	3	43	6.1	0.6	YX+ARB
	25	1	42	5.1	0.3	ARB
Shen SL 2017	26	3	30	8.15	3.03	YX+ACEI
	26	1	30	8.76	2.94	ACEI
Huang JY 2017	27	3	118	5.46	0.93	YX+ARB
	27	1	118	6.79	1.24	ARB
Zhu J 2020	28	3	30	9.1	1.8	YX+ARB
	28	1	30	11.8	4.5	ARB
You Wen 2014	29	3	31	7.1	0.8	YX+ARB
	29	1	26	6.9	1	ARB
Li L 2012	30	3	29	6.56	0.97	YX+ARB
	30	1	31	6.88	1.39	ARB
Li SH 2009	31	3	80	5.01	1.69	YX+ACEI
	31	1	80	6.42	1.72	ACEI
Li ZY 2013	32	3	49	5.8	0.4	YX+ARB
	32	1	48	5.8	0.3	ARB
Yang QH 2007	33	4	35	6.05	1.43	SX+ACEI/ARB
	33	1	25	6.21	1.81	ACEI
Xu YY 2020	34	4	43	6.2	0.71	SX+ARB
	34	1	43	8.37	0.84	ARB
Zhen D 2012	35	4	36	10.1	0.8	SX+ARB
	35	1	36	13.4	2.7	ARB
Geng GM 2013	36	5	38	2.48	1.2	DC+ACEI/ARB
	36	1	38	2.7	1.54	ARB
Tang N 2019	37	5	97	8.15	0.84	DC+ACEI
	37	1	83	10.24	1.47	ACEI
Gong J 2022	38	5	63	8.41	0.92	DC+ACEI
	38	1	63	10.28	1.17	ACEI
Zhang Y 2014	39	5	40	5.03	0.46	DC+ARB
	39	1	40	5.88	0.61	ARB
Tao Y 2016	40	5	80	5.2	0.8	DC+ARB
	40	1	80	5.2	0.7	ARB
Fan WK 2017	41	5	75	6.11	0.98	DC+ARB
	41	1	75	6.15	0.92	ARB
Wei HB 2016	42	6	51	4.93	1.54	DS+ACEI/ARB
	42	1	51	6.01	1.62	ARB
Xian XW 2014	43	6	50	6.2	1.4	DS+ACEI
	43	1	50	11.4	2.2	ACEI
Huang YJ 2016	44	7	48	5.8	1.7	DH+ACEI/ARB
	44	1	48	6.1	2.2	ARB
Ye XA 2016	45	7	51	5.6	1.6	DH+ARB
	45	1	51	5.7	1.3	ARB
Li JJ 2009	46	7	42	5.11	0.65	DH+ARB
	46	1	40	5.15	0.72	ARB
Liu W 2009	47	7	66	3.8	1	DH+ACEI
	47	1	60	5.8	1.5	ACEI
Jing XN 2014	48	7	61	5.23	2.13	DH+ACEI
	48	1	61	7.83	2.76	ACEI
Tao GL 2019	49	8	30	5.95	0.6	SK+ACEI/ARB
	49	1	30	5.62	0.76	ARB
Ren LL 2018	50	8	50	6.76	0.58	SK+ARB
	50	1	50	8.85	0.87	ARB
Li HF 2022	51	8	44	3.3	1	SK+ARB
	51	1	44	4.7	1.3	ARB
Deng ZH 2021	52	8	91	9.41	0.63	SK+ARB
	52	1	91	12.48	0.95	ARB
Hu YL 2015	53	8	36	6.1	1.3	SK+ARB
	53	1	36	6.6	1.5	ARB
Chen P 2021	54	8	34	10.38	1.39	SK+ARB
	54	1	34	18.26	2.14	ARB
Rao GF 2013	55	9	90	6.31	0.99	KD+ACEI/ARB
	55	1	90	6.81	1.39	ARB
Jin QJ 2016	56	9	179	6.23	0.87	KD+ARB
	56	1	179	6.56	0.98	ARB
Zhang SJ 2023	57	9	50	4.16	1.39	KD+ACEI/ARB
	57	1	50	5.86	1.04	ACEI/ARB
Li HF 2010	58	10	30	5.18	0.96	ST+ACEI/ARB
	58	1	30	5.41	1.6	ACEI
Qin WG 2010	59	10	40	8.54	6.3	ST+ACEI
	59	1	40	10.04	5.52	ACEI
Xu JQ 2011	60	11	22	6.75	3.52	GG+ACEI/ARB
	60	1	18	7.55	4.8	ACEI
Yuan DY 2009	61	11	42	6.24	1.42	GG+ACEI
	61	1	42	6.56	1.42	ACEI
Jiao FZ 2011	62	11	54	6.16	1.78	GG+ACEI
	62	1	42	9.15	2.29	ACEI
total	62		6115

## Sheet: ④
④Serum Creatinine
Study	id	t	n	Mean	SMD	Intervation
Zhang SB 2020	1	2	40	74.46	4.43	HQ+ACEI/ARB
	1	1	40	96.88	5.56	ACEI/ARB
Qiao MF 2018	2	2	40	64.57	9.37	HQ+ACEI
	2	1	40	70.41	11.82	ACEI
Zhang X 2017	3	2	89	71.35	6.25	HQ+ARB
	3	1	89	75.27	4.62	ARB
Li H 2017	4	2	55	92.45	13.45	HQ+ARB
	4	1	55	121.24	15.68	ARB
Tang H 2016	5	2	72	86.03	4.61	HQ+ARB
	5	1	72	92.89	10.24	ARB
Ren YJ 2016	6	2	45	79.42	10.31	HQ+ARB
	6	1	45	86.16	11.07	ARB
Liu SY 2016	7	2	37	63.57	8.92	HQ+ARB
	7	1	37	69.91	9.56	ARB
Wang XH 2015	8	2	54	90.33	12.05	HQ+ARB
	8	1	54	119.52	12.44	ARB
Liu XX 2015	9	2	36	84.56	10.47	HQ+ACEI
	9	1	36	85.33	11.61	ACEI
Liu S 2015	10	2	28	57	6	HQ+ARB
	10	1	28	62	6	ARB
Zhang Q 2014	11	2	28	118.26	5.21	HQ+ARB
	11	1	28	129.35	5.32	ARB
Sun YH 2014	12	2	38	98	11.8	HQ+ARB
	12	1	38	102	13.6	ARB
Huang SL 2013	13	2	50	221	26	HQ+ARB
	13	1	50	232	29	ARB
Zhang Y 2012	14	2	30	67.15	9.46	HQ+ARB
	14	1	30	69.67	9.76	ARB
Chen XX 2012	15	2	40	77	9	HQ+ACEI
	15	1	38	82	11	ACEI
Zhu LY 2011	16	2	28	105	4.1	HQ+ARB
	16	1	28	103	2.9	ARB
Zeng J 2010	17	2	26	86.74	24.5	HQ+ACEI
	17	1	26	87.14	23.5	ACEI
Li ZQ 2010	18	2	42	70.3	12.7	HQ+ARB
	18	1	28	72.5	16.3	ARB
Huan HM 2010	19	2	20	60	7	HQ+ARB
	19	1	20	57	8	ARB
Geng F 2010	20	2	30	0.23	0.03	HQ+ACEI
	20	1	30	0.32	0.02	ACEI
Xu ZX 2009	21	2	28	112.73	32.41	HQ+AEB
	21	1	28	110.9	37.13	ARB
Cui BS 2009	22	2	36	86.4	10.8	HQ+ACEI
	22	1	36	88.5	14.2	ACEI
Xu XL 2008	23	2	38	82.15	29.8	HQ+ARB
	23	1	42	83.16	31.87	ARB
Chen JN 2010	24	2	58	101.29	99.5	HQ+ARB
	24	1	54	136.66	101.7	ARB
Jiang Lan 2005	25	2	32	76.21	7.52	HQ+ACEI
	25	1	30	80.64	6.73	ACEI
Li HJ 2007	26	2	42	84.43	25.2	HQ+ACEI
	26	1	34	91.18	25.2	ACEI
Huang W 2004	27	2	30	76.43	5.19	HQ+ACEI
	27	1	28	77.64	7.82	ACEI
Ma CH 2006	28	2	84	132.53	17.32	HQ+ACEI
	28	1	84	180.6	20.1	ACEI
Shi XH 2010	29	3	31	90	13	YX+ACEI/ARB
	29	1	31	87	12	ACEI
Zhang CJ 2013	30	3	24	73.75	64.31	YX+ARB
	30	1	24	83.49	66.72	ARB
Chen JS 2015	31	3	43	135	15	YX+ARB
	31	1	42	82	10	ARB
Shen SL 2017	32	3	30	78.39	28.36	YX+ACEI
	32	1	30	88.65	30.08	ACEI
Zhang YM 2015	33	3	68	80.31	9.73	YX+ARB
	33	1	68	85.34	12.18	ARB
Li Hong 2014	34	3	12	75	15	YX+ARB
	34	1	12	87	13	ARB
Liu YX 2019	35	3	31	92.3	7.2	YX+ARB
	35	1	31	103.4	7.5	ARB
Huang JY 2017	36	3	118	95.33	7.68	YX+ARB
	36	1	118	107.92	8.24	ARB
Cheng H 2018	37	3	68	87.3	9.4	YX+ARB
	37	1	57	85.6	9.6	ARB
Zhu J 2020	38	3	30	185.1	51.2	YX+ARB
	38	1	30	230.4	50.2	ARB
You Wen 2014	39	3	31	114.3	21.8	YX+ARB
	39	1	26	129.7	26.3	ARB
Li L 2012	40	3	29	110.77	16.62	YX+ARB
	40	1	31	124.37	18.46	ARB
Li SH 2009	41	3	80	93.01	29.92	YX+ACEI
	41	1	80	110.25	28.32	ACEI
Li ZY 2013	42	3	49	75.1	19.1	YX+ARB
	42	1	48	73.5	20.1	ARB
Wu GY 2017	43	4	30	95.6	22.3	SX+ACEI/ARB
	43	1	30	108.5	34.2	ACEI
Yang QH 2007	44	4	35	77.51	5.21	SX+ACEI
	44	1	25	79.66	7.83	ACEI
Xu YY 2020	45	4	43	78.64	8.15	SX+ARB
	45	1	43	82.22	8.49	ARB
Zhen D 2012	46	4	36	71.21	10.54	SX+ARB
	46	1	36	88.04	13.84	ARB
Geng GM 2013	47	5	38	51.79	12.58	DC+ACEI/ARB
	47	1	38	62.71	10.72	ARB
Tang N 2019	48	5	97	121.04	11.43	DC+ACEI
	48	1	83	145.65	13.15	ACEI
Gong J 2022	49	5	63	125.23	10.84	DC+ACEI
	49	1	63	144.57	11.28	ACEI
Zhang Y 2014	50	5	40	98.65	20.77	DC+ARB
	50	1	40	137.34	30.51	ARB
Fan WK 2017	51	5	75	85.22	10.43	DC+ARB
	51	1	75	85.58	10.37	ARB
Wei HB 2016	52	6	51	90.24	25.85	DS+ACEI/ARB
	52	1	51	114.37	30.69	ARB
Hu B 2016	53	6	184	115.93	56.88	DS+ACEI
	53	1	184	133.01	60.12	ACEI
Xian XW 2014	54	6	50	82.8	11.3	DS+ACEI
	54	1	50	141.8	18.2	ACEI
Li QY 2011	55	7	40	98.9	45.7	DH+ACEI/ARB
	55	1	40	132	50.8	ARB
Huang YJ 2016	56	7	48	62.1	8.3	DH+ARB
	56	1	48	62.5	7.4	ARB
Ye XA 2016	57	7	51	78	12	DH+ARB
	57	1	51	78	13	ARB
Li JJ 2009	58	7	42	95.65	11.36	DH+ARB
	58	1	40	99.17	12.75	ARB
Liu W 2009	59	7	66	65	10	DH+ACEI
	59	1	60	72	16	ACEI
Jing XN 2014	60	7	61	88.6	46.1	DH+ACEI
	60	1	61	136.6	46.5	ACEI
Tao GL 2019	61	8	30	74.3	10.09	SK+ACEI/ARB
	61	1	30	80	14.6	ARB
He LF 2020	62	8	80	101.38	1.28	SK+ARB
	62	1	80	111.2	1.9	ARB
Hao JL 2022	63	8	160	114.86	37.93	SK+ARB
	63	1	160	160.56	41.24	ARB
Ren LL 2018	64	8	50	107.13	17.95	SK+ARB
	64	1	50	136.76	20.53	ARB
Li HF 2022	65	8	44	68.7	9.2	SK+ARB
	65	1	44	83.1	10.5	ARB
Deng ZH 2021	66	8	91	95.39	12.94	SK+ARB
	66	1	91	112.85	11.62	ARB
Hu YL 2015	67	8	36	92.3	17.5	SK+ARB
	67	1	36	100.2	30.4	ARB
Ma YQ 2019	68	8	45	115.56	38.02	SK+ARB
	68	1	45	159.37	41.22	ACEI
Chen P 2021	69	8	34	62.19	5.12	SK+ARB
	69	1	34	75.19	4.29	ARB
Rao GF 2013	70	9	90	90.23	42.6	KD+ACEI/ARB
	70	1	90	115.34	44.03	ARB
Jin QJ 2016	71	9	179	92.35	16.22	KD+ARB
	71	1	179	112.45	18.92	ARB
Zhang SJ 2023	72	9	50	80.29	9.45	KD+ACEI/ARB
	72	1	50	94.84	12.59	ACEI/ARB
Li HF 2010	73	10	30	80.14	12.91	ST+ACEI/ARB
	73	1	30	82.18	9.81	ACEI
Sun XP 2015	74	10	35	78.1	9.2	ST+ARB
	74	1	35	88.2	9.3	ARB
Qin WG 2010	75	10	40	69.34	11.43	ST+ACEI
	75	1	40	80.37	16.42	ACEI
Xu JQ 2011	76	11	22	75.1	24.6	GG+ACEI
	76	1	18	72.18	22.55	ACEI
Yuan DY 2009	77	11	42	80.8	16.8	GG+ACEI/ARB
	77	1	42	84.6	16.6	ACEI
Jiao FZ 2011	78	11	54	144.65	10.39	GG+ACEI
	78	1	42	173.51	19.68	ACEI
total	78		7872

## Sheet: ⑤
⑤β2-microglobulin
Study	id	n	t	Mean	SMD	Intervation
Zhang YX 2021	1	50	2	0.2	0.1	HQ+ACEI/ARB
	1	50	1	0.4	0.1	ACEI/ARB
Zhang X 2017	2	89	2	0.72	0.15	HQ+ARB
	2	89	1	1.11	0.32	ARB
Tang H 2016	3	72	2	0.04	0.01	HQ+ARB
	3	72	1	0.11	0.09	ARB
Ren YJ 2016	4	45	2	0.22	0.02	HQ+ARB
	4	45	1	0.34	0.06	ARB
Cai R 2016	5	40	2	0.32	0.05	HQ+ACEI
	5	40	1	0.39	0.09	ACEI
Liu XX 2013	6	39	2	0.33	0.05	HQ+ACEI
	6	38	1	0.38	0.08	ACEI
Chen XX 2012	7	40	2	2.65	1.8	HQ+ACEI
	7	38	1	2.43	2.4	ACEI
Zeng J 2010	8	26	2	0.75	0.09	HQ+ACEI
	8	26	1	1.22	0.35	ACEI
Xu ZX 2009	9	28	2	263.2	43.6	HQ+AEB
	9	28	1	273.8	49.5	ARB
Tian PW 2009	10	40	2	57.3	14.3	HQ+ACEI
	10	40	1	72.2	18.3	ACEI
Wang Qz 2011	11	34	3	165.1	109.7	YX+ACEI/ARB
	11	34	1	208.8	113.2	ARB
Shen SL 2017	12	30	3	1.92	0.45	YX+ACEI
	12	30	1	2.89	0.51	ACEI
Zhang YM 2015	13	68	3	0.2	0.02	YX+ARB
	13	68	1	0.33	0.04	ARB
Wu GY 2017	14	30	4	0.38	0.08	SX+ACEI/ARB
	14	30	1	0.48	0.1	ACEI
Zhang Y 2014	15	40	5	92.15	20.47	DC+ACEI/ARB
	15	40	1	116.57	26.42	ARB
Tao L 2015	16	33	5	13.1	6.3	DC+ACEI
	16	33	1	17.3	8.1	ACEI
Zhou AJ 2009	17	30	6	2.03	1.15	DS+ACEI/ARB
	17	30	1	2.73	1.25	ARB
Wang CQ 2012	18	30	7	13.3	6.1	DH+ACEI/ARB
	18	30	1	17.2	8.7	ACEI
Huang YJ 2016	19	48	7	1.9	0.2	DH+ARB
	19	48	1	2.8	0.3	ARB
Ye XA 2016	20	51	7	14.1	7	DH+ARB
	20	51	1	16.8	8.9	ARB
Hao JL 2022	21	160	8	0.28	0.03	SK+ACEI/ARB
	21	160	1	0.41	0.05	ARB
Wang AY2013	22	33	8	270.2	70.5	SK+ACEI
	22	33	1	341.3	75.2	ACEI
Ren LL 2018	23	50	8	0.21	0.03	SK+ARB
	23	50	1	0.29	0.05	ARB
Xiao L 2013	24	34	8	0.32	1.01	SK+ARB
	24	34	1	0.44	1.02	ARB
Rao GF 2013	25	90	9	1.52	0.83	KD+ACEI/ARB
	25	90	1	2.31	0.76	ARB
Jin QJ 2016	26	179	9	1.51	0.88	KD+ARB
	26	179	1	2.11	0.91	ARB
Zheng JJ 2013	27	96	9	341.83	61.67	KD+ACEI
	27	96	1	496.28	71.35	ACEI
Li HF 2010	28	30	10	112.27	104.36	ST+ACEI/ARB
	28	30	1	229.87	137.14	ACEI
total	28	3067

## Sheet: ⑥
⑥Total cholesterol
Study	id	n	t	Mean	MD	Intervation
Qiao MF 2018	1	40	2	6.73	1.22	HQ+ACEI/ARB
	1	40	1	8.63	1.14	ACEI/ARB
Ren YJ 2016	2	45	2	3.56	0.31	HQ+ARB
	2	45	1	5.55	0.37	ARB
Liu XX 2015	3	36	2	6.58	0.71	HQ+ACEI
	3	36	1	6.93	0.68	ACEI
Geng F 2010	4	30	2	5.04	1.06	HQ+ACEI
	4	30	1	6.23	1.16	ACEI
Xu ZX 2009	5	28	2	6	0.99	HQ+AEB
	5	28	1	6.03	1.06	ARB
Xu XL 2008	6	38	2	1.67	0.97	HQ+ARB
	6	42	1	2.97	0.9	ARB
Zhang YM 2015	7	68	3	3.26	0.25	YX+ARB
	7	68	1	4.51	0.32	ARB
Li Hong 2014	8	12	3	5.2	0.4	YX+ACEI/ARB
	8	12	1	6	0.6	ARB
Huang JY 2017	9	118	3	2.03	0.62	YX+ARB
	9	118	1	3.17	0.87	ARB
Li SH 2009	10	80	3	5.07	1.02	YX+ACEI
	10	80	1	7.32	1.48	ACEI
Zhen D 2012	11	36	4	4.19	0.49	SX+ACEI/ARB
	11	36	1	4.47	0.8	ARB
Geng GM 2013	12	38	5	4.51	0.38	DC+ACEI/ARB
	12	38	1	6.19	1.07	ARB
Gong J 2022	13	63	5	5.17	0.36	DC+ACEI
	13	63	1	5.82	0.34	ACEI
Hu B 2016	14	184	6	4.02	0.47	DS+ACEI/ARB
	14	184	1	4.49	0.57	ACEI
Jing XN 2014	15	61	7	5.23	0.93	DH+ACEI/ARB
	15	61	1	6.03	2.16	ACEI
Tao GL 2019	16	30	8	3.88	0.43	SK+ACEI/ARB
	16	30	1	3.96	0.49	ARB
Li HF 2022	17	44	8	3.89	0.11	SK+ARB
	17	44	1	4.11	0.18	ARB
Xiao L 2013	18	34	8	4.26	0.64	SK+ARB
	18	34	1	5.45	0.71	ARB
Song LH 2012	19	43	8	4.32	0.8	SK+ARB
	19	35	1	4.56	0.81	ARB
Li B 2013	20	69	9	4.1	0.6	ST+ACEI/ARB
	20	65	1	5.9	0.5	ACEI
Yuan DY 2009	21	42	10	4.2	0.6	GG+ACEI/ARB
	21	42	1	5.5	0.9	ACEI
total	21	2270

## Sheet: ⑦
⑦Triglyceride
Study	id	n	t	Mean	MD	Intervation
Qiao MF 2018	1	40	2	2.3	0.42	HQ+ACEI/ARB
	1	40	1	3.21	0.65	ACEI/ARB
Ren YJ 2016	2	45	2	2.21	0.53	HQ+ARB
	2	45	1	3.78	0.74	ARB
Liu XX 2015	3	36	2	1.36	0.32	HQ+ACEI
	3	36	1	1.55	0.47	ACEI
Huang SL 2013	4	50	2	1.7	0.5	HQ+ARB
	4	50	1	2.1	0.4	ARB
Geng F 2010	5	30	2	1.51	0.41	HQ+ACEI
	5	30	1	2.58	0.56	ACEI
Xu ZX 2009	6	28	2	3.39	1.45	HQ+AEB
	6	28	1	3.48	1.61	ARB
Xu XL 2008	7	38	2	3.03	0.18	HQ+ARB
	7	42	1	3.98	0.98	ARB
Zhang CJ 2013	8	24	3	1.61	0.45	YX+ACEI/ARB
	8	24	1	1.68	0.56	ARB
Zhang YM 2015	9	68	3	1.52	0.43	YX+ARB
	9	68	1	1.82	0.74	ARB
Li Hong 2014	10	12	3	1.3	0.7	YX+ARB
	10	12	1	2.1	0.3	ARB
Li SH 2009	11	80	3	1.48	0.31	YX+ACEI
	11	80	1	2.37	0.56	ACEI
Zhen D 2012	12	36	4	1.38	0.4	SX+ACEI/ARB
	12	36	1	1.72	0.58	ARB
Geng GM 2013	13	38	5	1.44	0.56	DC+ACEI/ARB
	13	38	1	2.48	0.58	ARB
Tang N 2019	14	97	5	1.21	0.15	DC+ACEI
	14	83	1	1.76	0.21	ACEI
Gong J 2022	15	63	5	1.31	0.2	DC+ACEI
	15	63	1	2.35	0.19	ACEI
Hu B 2016	16	184	6	1.56	0.26	DS+ACEI/ARB
	16	184	1	1.94	0.22	ACEI
Wang CQ 2012	17	30	7	1.76	0.31	DH+ACEI/ARB
	17	30	1	1.84	0.28	ACEI
Jing XN 2014	18	61	7	2.33	0.43	DH+ACEI
	18	61	1	2.43	1.76	ACEI
Tao GL 2019	19	30	8	0.87	0.23	SK+ACEI/ARB
	19	30	1	1	0.27	ARB
Li HF 2022	20	44	8	0.63	0.13	SK+ARB
	20	44	1	0.79	0.18	ARB
Xiao L 2013	21	34	8	1.5	0.6	SK+ARB
	21	34	1	2	1.2	ARB
Song LH 2012	22	43	8	1.67	0.42	SK+ARB
	22	35	1	1.78	0.56	ARB
Li B 2013	23	35	9	1.2	0.4	ST+ACEI/ARB
	23	65	1	1.5	0.3	ACEI
Yuan DY 2009	24	42	10	1.4	0.4	GG+ACEI/ARB
	24	42	1	1.8	0.4	ACEI
total	24	2388

## Sheet: ⑧
⑧Systolic Blood Pressure(SBP)
Study	id	n	t	mean	sd	Intervation
Chen XX 2012	1	40	2	132.86	9.27	HQ+ACEI/ARB
	1	38	1	130.74	9.58	ACEI/ARB
Zeng J 2010	2	26	2	133.95	10.275	HQ+ACEI/ARB
	2	26	1	135.375	11.4	ACEI/ARB
Huan HM 2010	3	20	2	129	19	HQ+ACEI/ARB
	3	20	1	131	18	ACEI/ARB
Xu ZX 2009	4	28	2	134	12	HQ+ACEI/ARB
	4	28	1	129	11	ACEI/ARB
Cui BS 2009	5	36	2	121	9	HQ+ACEI/ARB
	5	36	1	121	11	ACEI/ARB
Jiang L 2005	6	32	2	128.4	13.275	HQ+ACEI/ARB
	6	30	1	126.9	14.55	ACEI/ARB
Li HJ 2007	7	42	2	133	10	HQ+ACEI/ARB
	7	34	1	132	12	ACEI/ARB
Huang W 2004	8	30	2	130.5	9.6	HQ+ACEI/ARB
	8	28	1	132	9.6	ACEI/ARB
Ma CH 2006	9	84	2	144	1	HQ+ACEI/ARB
	9	84	1	145.5	1.4	ACEI/ARB
Zhang CJ 2013	10	24	3	114.57	13.65	YX+ACEI/ARB
	10	24	1	128.82	14.09	ACEI/ARB
Cheng H 2018	11	68	3	138.4	9.3	YX+ACEI/ARB
	11	57	1	143	11.7	ACEI/ARB
Li ZY 2013	12	49	3	121	7	YX+ACEI/ARB
	12	48	1	123	9	ACEI/ARB
Zhen D 2012	13	36	4	114	10	SX+ACEI/ARB
	13	36	1	132	7	ACEI/ARB
Geng GM 2013	14	38	5	130	10	DC+ACEI/ARB
	14	38	1	136	12	ACEI/ARB
Tao Y 2016	15	80	5	129.1	7.1	DC+ACEI/ARB
	15	80	1	121.3	7.2	ACEI/ARB
Zhou AJ 2009	16	30	6	138.43	3.21	DS+ACEI/ARB
	16	30	1	139.31	4.02	ACEI/ARB
Hu B 2016	17	184	6	115.41	19.32	DS+ACEI/ARB
	17	184	1	102.26	16.56	ACEI/ARB
Song LH 2012	18	43	7	121.4	9.2	SK+ACEI/ARB
	18	35	1	126.2	7.8	ACEI/ARB
total	18	1746
